# Supplementary material for: Competing instabilities reveal how to rationally design and control active crosslinked gels
Source: Nat Commun. 2022 Oct 29;13:6465. doi: 10.1038/s41467-022-34089-9 (PMC9617906; doi:10.1038/s41467-022-34089-9)
Supplement: Supplementary file 13 — Source data [file 41467_2022_34089_MOESM13_ESM.xlsx]

## Sheet: Fig. 1f
Inplane	Framerate 1s		Mixed_state	Framerate 30s		Out_of_plane	Framerate 120s
#frame	avgblur		#frame	avgblur		#frame	avgblur
1	0		1	0		1	0
2	0		2	0		2	0
3	0		3	0		3	0
4	0		4	0		4	0
5	0		5	0		5	0
6	0		6	0		6	0
7	0		7	0		7	0
8	0		8	0		8	0
9	0		9	0		9	0
10	0		10	0		10	0
11	0		11	0		11	0
12	0		12	0		12	0
13	0		13	0		13	0
14	0		14	0		14	0
15	0		15	0		15	0
16	0		16	0		16	0
17	0		17	0		17	0
18	0		18	0		18	0
19	0		19	0		19	0
20	0		20	0		20	0
21	0		21	0		21	0
22	0		22	0		22	0
23	0		23	0		23	0
24	0		24	0		24	0
25	0		25	0		25	0
26	0		26	0		26	0
27	0		27	0		27	0
28	0		28	0		28	0
29	0		29	0		29	0
30	0		30	0		30	0
31	0		31	0		31	0
32	0		32	0		32	0
33	0		33	0		33	0
34	0		34	0		34	0
35	0		35	0		35	0
36	0		36	0		36	0
37	0		37	0		37	0
38	0		38	0.000552926		38	0
39	0		39	0.00103293		39	0
40	0		40	0.00166147		40	0
41	0		41	0.00235966		41	0
42	0		42	0.00303369		42	0
43	0		43	0.00396312		43	0
44	0		44	0.00505718		44	0
45	0		45	0.00693193		45	0
46	0		46	0.00964167		46	0
47	0		47	0.0163236		47	0
48	0		48	0.0230542		48	0
49	0		49	0.0380183		49	0
50	0		50	0.0473526		50	0
51	0		51	0.0602264		51	0
52	0		52	0.0697893		52	0
53	0		53	0.0791175		53	0
54	0		54	0.0900791		54	0
55	0		55	0.0989137		55	0
56	0		56	0.108461		56	0
57	0		57	0.118641		57	0
58	0		58	0.128116		58	0
59	0		59	0.139538		59	0
60	0		60	0.1473		60	0
61	0		61	0.155301		61	0
62	0		62	0.165259		62	0
63	0		63	0.173995		63	0
64	0		64	0.181836		64	0
65	0		65	0.189885		65	0
66	0		66	0.1942		66	0
67	0		67	0.20267		67	0
68	0		68	0.208473		68	0
69	0		69	0.213817		69	0
70	0		70	0.220809		70	0
71	0		71	0.227152		71	0
72	0		72	0.223513		72	0
73	0		73	0.237347		73	0
74	0		74	0.243561		74	0
75	0		75	0.249693		75	0
76	0		76	0.253305		76	0
77	0		77	0.257162		77	0
78	0		78	0.26356		78	0
79	0		79	0.268751		79	0
80	0		80	0.269496		80	0
81	0		81	0.272243		81	0
82	0		82	0.274017		82	0
83	0		83	0.275868		83	0
84	0		84	0.276292		84	0
85	0		85	0.280389		85	0
86	0		86	0.281405		86	0
87	0		87	0.282124		87	0
88	0		88	0.281721		88	0
89	0		89	0.282214		89	0
90	0		90	0.281409		90	0.00155785
91	0		91	0.281152		91	0.000962199
92	0		92	0.280784		92	0.0012989
93	0		93	0.281543		93	0.00448647
94	0		94	0.279701		94	0.00534489
95	0		95	0.278273		95	0.00684438
96	0		96	0.28064		96	0.00760703
97	0		97	0.27838		97	0.0102684
98	0		98	0.276404		98	0.010829
99	0		99	0.274962		99	0.0132092
100	0		100	0.273781		100	0.0167735
101	0					101	0.018646
102	0					102	0.0226535
103	0					103	0.0271112
104	0					104	0.0302767
105	0					105	0.0350629
106	0					106	0.0361072
107	0					107	0.0402516
108	0					108	0.0436567
109	0					109	0.049025
110	0					110	0.0543366
111	0					111	0.062677
112	0					112	0.0684118
113	0					113	0.0770009
114	0					114	0.0827978
115	0					115	0.0916669
116	0					116	0.0997928
117	0					117	0.107569
118	0					118	0.113244
119	0					119	0.120126
120	0					120	0.12722
121	0					121	0.132823
122	0					122	0.13623
123	0					123	0.143752
124	0					124	0.149533
125	0					125	0.156589
126	0					126	0.163459
127	0					127	0.171244
128	0					128	0.178005
129	0					129	0.1873
130	0					130	0.196854
131	0					131	0.20351
132	0					132	0.212644
133	0					133	0.220763
134	0					134	0.233204
135	0					135	0.245964
136	0					136	0.255121
137	0					137	0.261777
138	0					138	0.278665
139	0					139	0.285968
140	0					140	0.300638
141	0					141	0.307945
142	0					142	0.321059
143	0					143	0.330274
144	0					144	0.341381
145	0					145	0.352142
146	0					146	0.362773
147	0					147	0.373614
148	0					148	0.383313
149	0					149	0.389217
150	0					150	0.395308
151	0					151	0.403342
152	0					152	0.410451
153	0					153	0.417722
154	0					154	0.42374
155	0					155	0.430345
156	0					156	0.433812
157	0					157	0.440537
158	0					158	0.447989
159	0					159	0.453166
160	0					160	0.456746
161	0					161	0.464359
162	0					162	0.469664
163	0					163	0.472855
164	0					164	0.478975
165	0					165	0.481679
166	0					166	0.484637
167	0					167	0.488745
168	0					168	0.490134
169	0					169	0.493304
170	0					170	0.495954
171	0					171	0.498534
172	0					172	0.50121
173	0					173	0.504167
174	0					174	0.506031
175	0					175	0.506117
176	0					176	0.509296
177	0					177	0.509367
178	0					178	0.511553
179	2.69701e-06					179	0.511579
180	1.34894e-05					180	0.512008
181	0					181	0.512708
182	1.07885e-05					182	0.511526
183	5.93601e-05					183	0.512716
184	0					184	0.513486
185	0.000232037					185	0.51431
186	8.36478e-05					186	0.516235
187	0.000712908					187	0.516998
188	0.000785682					188	0.519337
189	0.000850676					189	0.519621
190	0.00121333					190	0.520499
191	0.00164673					191	0.521157
192	0.00125381					192	0.521639
193	0.00126274					193	0.522466
194	0.00145723					194	0.524497
195	0.00151952					195	0.524008
196	0.00153611					196	0.523971
197	0.0012282					197	0.523202
198	0.00129063					198	0.524518
199	0.00127251					199	0.523221
200	0.00165104					200	0.5231

## Sheet: Fig. 2a
ATP (uM)	avgblur	stdv in blur
1	0.155651	0.0384908
5	0.115172	0.0247097
20	0.015343	0.0203953
30	0.0327113	0.02592
120	0.00358386	0.041168
100	0.0036381	0.0362444
80	0.00283304	0.0133309
50	0.0442659	0.0115403
60	0.0156238	0.0166602
70	0.0292724	0.0100228
40	0.0352169	0.020031
10	0.0427552	0.0341915
15	0.0208042	0.0112906
3	0.145895	0.0476854
2	0.150425	0.0401845
8	0.05701	0.0296888

## Sheet: Fig. 2b
PRC1 (nM)	avgblur	stdv in blur
60	0.000465628	0.00012469
80	0.00056748	0.000153404
100	0.000188456	0.00012469
120	0.00149859	0.00012009
140	0.0051997	0.00216774
160	0.0261319	0.0156895
180	0.0851863	0.0213894
200	0.0824541	0.0064583
220	0.079906	0.0215941
260	0.11307	0.00843182
300	0.170365	0.0107065
340	0.164433	0.0179527
380	0.183169	0.0105729

## Sheet: Fig. 2c
KSA (nM)	avgblur	stdv in blur
1	0.137653	0.0115297
2	0.15191	0.00727195
3	0.145343	0.0487098
5	0.0339915	0.0254309
7	0.0480197	0.0126109
10	0.0516039	0.0219828
15	0.0346002	0.0114727
20	0.030897	0.0132123
30	0.0743265	0.00158548
40	0.0340331	0.00684332
60	0.120578	0.00977553
80	0.16341	0.0115297
140	0.178712	0.0153539
180	0.162508	0.0101624

## Sheet: Fig. 2d
average length (um)		avg _blur	stdv in blur
1.97969		0.0192259	0.00267426
2.15366		0.0152245	0.00839229
2.32764		0.0287564	0.00750023
2.50162		0.0353254	0.00730279
2.67559		0.0362424	0.00879654
2.84957		0.0478471	0.0142959
3.02355		0.0995752	0.00749504
3.19752		0.0874999	0.0159139
3.3715		0.15031	0.0258606
3.54548		0.192926	0.04147
3.71945		0.214679	0.0140196

## Sheet: Fig. 3a
ATP vs PRC1 with 60nM KSA
PRC1(nM)	ATP(uM)	avgblur
60	40	0.000465628
80	40	0.00056748
100	40	0.000188456
120	40	0.00149859
140	40	0.0051997
160	40	0.0261319
180	40	0.0343026
200	40	0.0824541
220	40	0.079906
260	40	0.11307
300	40	0.170365
340	40	0.164433
380	40	0.183169
60	30	0.000246343
80	30	0.000328506
100	30	0.00108441
120	30	0.000307585
140	30	0.000361226
160	30	0.0224006
180	30	0.0274411
200	30	0.0749101
220	30	0.084269
260	30	0.121563
300	30	0.167055
340	30	0.176378
380	30	0.138762
60	20	0.00116523
80	20	0.000902615
100	20	0.000942217
120	20	0.00340124
140	20	0.00118584
160	20	0.0394743
180	20	0.023726
200	20	0.0966536
220	20	0.113715
260	20	0.108365
300	20	0.141638
340	20	0.166516
380	20	0.163302
60	10	0.00138124
80	10	0.00462001
100	10	0.0142372
120	10	0.019622
140	10	0.0260989
160	10	0.0834155
180	10	0.0875305
200	10	0.117111
220	10	0.137698
260	10	0.153825
300	10	0.200102
340	10	0.201095
380	10	0.178383
60	5	0.000672823
80	5	0.0209539
100	5	0.0487692
120	5	0.026961
140	5	0.0729315
160	5	0.12696
180	5	0.108194
200	5	0.129354
220	5	0.13601
260	5	0.185971
300	5	0.18691
340	5	0.189295
380	5	0.200101
60	50	0.00013973
80	50	0.000644934
100	50	0.000716151
120	50	0.00149413
140	50	0.00271554
160	50	0.00959492
180	50	0.0125496
200	50	0.0609345
220	50	0.0658754
260	50	0.109027
300	50	0.155302
340	50	0.138385
380	50	0.140796
60	100	0.000391069
80	100	0.00193954
100	100	0.000630482
120	100	0.000989824
140	100	0.00253793
160	100	0.00135157
180	100	0.0134768
200	100	0.0238036
220	100	0.0357923
260	100	0.0901827
300	100	0.143349
340	100	0.147503
380	100	0.138061
140	2	0.238065
160	2	0.23389
180	2	0.157748
200	2	0.284201

## Sheet: Fig. 3b
KSA vs PRC1 with 1mM ATP
PRC1(nM)	KSA(nM)	avgblur
80	5	6.76862e-05
100	5	0.00118486
120	5	0.0439191
140	5	0.0794743
160	5	0.123953
180	5	0.130485
200	5	0.125472
220	5	0.153607
260	5	0.251983
300	5	0.185064
340	5	0.279961
380	5	0.328387
80	10	0.000437764
100	10	0.00082178
120	10	0.0092859
140	10	0.0232405
160	10	0.0597341
180	10	0.102324
200	10	0.129986
220	10	0.195315
260	10	0.16205
300	10	0.279519
340	10	0.261574
380	10	0.287042
80	20	0.00082153
100	20	4.45282e-05
120	20	0.000443159
140	20	0.00271026
160	20	0.0269718
180	20	0.0410495
200	20	0.0602507
220	20	0.0865
260	20	0.152392
300	20	0.208091
340	20	0.232061
380	20	0.233497
80	30	9.04058e-05
100	30	0.000150312
120	30	0.000226096
140	30	0.00025743
160	30	0.00600415
180	30	0.0163999
200	30	0.0376498
220	30	0.0781534
260	30	0.157674
300	30	0.18298
340	30	0.116345
380	30	0.148027
80	40	0.000162206
100	40	2.58508e-05
120	40	0.000268541
140	40	0.00104475
160	40	0.00847888
180	40	0.0201633
200	40	0.0185394
220	40	0.0407219
260	40	0.0636588
300	40	0.128065
340	40	0.0929561
380	40	0.160444
80	50	8.98324e-05
100	50	3.26619e-05
120	50	0.000138628
140	50	0.000471555
160	50	0.00578318
180	50	0.0148225
200	50	0.0133117
220	50	0.0256651
260	50	0.0697078
300	50	0.118063
340	50	0.125461
380	50	0.143402
80	60	1.76713e-05
100	60	2.71738e-05
120	60	0.000424797
140	60	0.000223708
160	60	0.000755037
180	60	0.00847799
200	60	0.00336728
220	60	0.0201318
260	60	0.0462995
300	60	0.0930096
340	60	0.132036
380	60	0.14262
80	100	0.000142091
100	100	3.49448e-05
120	100	6.90244e-05
140	100	0.00110797
160	100	0.00136875
180	100	0.00403574
200	100	0.000774018
220	100	0.00173308
260	100	0.0462844
300	100	0.118941
340	100	0.0786793
380	100	0.115244

## Sheet: Fig. 3c
ATP vs KSA with 100nM PRC1
KSA(nM)	ATP(uM)	avgblur
1	3	0.18009
2	3	0.121396
3	3	0.201095
5	3	0.242254
7	3	0.216091
10	3	0.187025
15	3	0.209428
20	3	0.174458
30	3	0.214722
40	3	0.259244
1	5	0.130648
2	5	0.171451
3	5	0.182242
5	5	0.076736
7	5	0.192659
10	5	0.125908
15	5	0.162918
20	5	0.1758
30	5	0.206549
40	5	0.20907
60	5	0.204599
80	5	0.257144
1	8	0.264906
2	8	0.130847
3	8	0.0477731
5	8	0.0508632
7	8	0.0378343
10	8	0.0333791
15	8	0.063298
20	8	0.070382
30	8	0.0926833
40	8	0.0646246
60	8	0.143823
80	8	0.202292
140	8	0.112478
180	8	0.0849523
200	8	0.101915
1	10	0.163199
2	10	0.184246
3	10	0.116872
5	10	0.0169349
7	10	0.026878
10	10	0.029836
15	10	0.0179827
20	10	0.0149138
30	10	0.0386427
40	10	0.0629647
60	10	0.11318
80	10	0.152151
140	10	0.24153
180	10	0.192023
200	10	0.155484
1	15	0.137653
2	15	0.15191
3	15	0.145343
5	15	0.0339915
7	15	0.0480197
10	15	0.0516039
15	15	0.0346002
20	15	0.030897
30	15	0.0743265
40	15	0.0340331
60	15	0.120578
80	15	0.16341
140	15	0.178712
180	15	0.162508
200	15	0.115737
1	20	0.0980429
2	20	0.0303747
3	20	0.077366
5	20	0.0119821
7	20	0.0619744
10	20	0.018359
15	20	0.047948
20	20	0.0575796
30	20	0.0650322
40	20	0.0474448
60	20	0.0969651
80	20	0.174073
140	20	0.1972
180	20	0.184923
200	20	0.202586
1	30	0.217238
2	30	0.136372
3	30	0.100364
5	30	0.0518759
7	30	0.0366085
10	30	0.0243191
15	30	0.0107516
20	30	0.0292411
30	30	0.0248475
40	30	0.138475
60	30	0.1351
80	30	0.139571
140	30	0.20876
180	30	0.179668
200	30	0.215524
1	40	0.224089
2	40	0.156285
3	40	0.104568
5	40	0.063051
7	40	0.0342019
10	40	0.0321416
15	40	0.041996
20	40	0.0431156
30	40	0.0496765
40	40	0.0882887
60	40	0.150701
80	40	0.106072
140	40	0.192084
180	40	0.243175
200	40	0.223321
1	60	0.261557
2	60	0.145651
3	60	0.11881
5	60	0.0639671
7	60	0.0597452
10	60	0.029668
15	60	0.0392178
20	60	0.0290306
30	60	0.0155142
40	60	0.037472
60	60	0.0789523
80	60	0.0445258
140	60	0.173355
180	60	0.17873
200	60	0.201038
1	80	0.219997
2	80	0.218292
3	80	0.1338
5	80	0.0659918
7	80	0.0323497
10	80	0.017088
15	80	0.0189414
20	80	0.01766
30	80	0.0194145
40	80	0.0463209
60	80	0.0476213
80	80	0.0550724
140	80	0.182819
180	80	0.157107
200	80	0.178682
1	100	0.190774
2	100	0.183591
3	100	0.0784503
5	100	0.0550492
7	100	0.0378788
10	100	0.00133436
15	100	0.00696149
20	100	0.00663438
30	100	0.036766
40	100	0.0585508
60	100	0.0426333
80	100	0.0509342
140	100	0.139588
180	100	0.144956
200	100	0.187519
1	120	0.36071
2	120	0.194091
3	120	0.114217
5	120	0.0718227
7	120	0.0832655
10	120	0.0381024
15	120	0.0170533
20	120	0.0318315
30	120	0.0458598
40	120	0.0298356
60	120	0.0281633
80	120	0.0352954
140	120	0.22394
180	120	0.185327
200	120	0.190434

## Sheet: Fig. 3d
MT length vs KSA with PRC1
8uM ATP_100nM PRC1
KSA(nM)	MT length(um)	avgblur
3	1.97969	0.073394
5	1.97969	0.0268903
10	1.97969	0.0324828
15	1.97969	0.0180967
20	1.97969	0.00709824
40	1.97969	0.0261934
50	1.97969	0.0548973
60	1.97969	0.0811066
70	1.97969	0.09974
80	1.97969	0.114196
120	1.97969	0.143417
140	1.97969	0.127904
3	2.15366	0.104134
5	2.15366	0.0979292
10	2.15366	0.00591085
15	2.15366	0.024687
20	2.15366	0.0150755
40	2.15366	0.0588331
50	2.15366	0.0751056
60	2.15366	0.0944418
70	2.15366	0.0184954
80	2.15366	0.065677
120	2.15366	0.141151
140	2.15366	0.151078
180	2.15366	0.156961
3	2.32764	0.171314
5	2.32764	0.0782508
10	2.32764	0.0213143
15	2.32764	0.0185646
20	2.32764	0.0463904
40	2.32764	0.110007
50	2.32764	0.110535
60	2.32764	0.0626019
70	2.32764	0.12781
80	2.32764	0.153123
120	2.32764	0.163941
140	2.32764	0.153197
180	2.32764	0.120013
3	2.50162	0.209341
5	2.50162	0.0545087
10	2.50162	0.0218613
15	2.50162	0.0319961
20	2.50162	0.0521188
40	2.50162	0.0639158
50	2.50162	0.0874535
60	2.50162	0.133365
70	2.50162	0.138902
80	2.50162	0.145311
120	2.50162	0.169757
140	2.50162	0.153682
180	2.50162	0.159474
3	2.67559	0.268003
5	2.67559	0.053312
10	2.67559	0.0657969
15	2.67559	0.0152352
20	2.67559	0.027695
40	2.67559	0.079173
50	2.67559	0.161597
60	2.67559	0.126768
70	2.67559	0.1417
80	2.67559	0.138106
120	2.67559	0.136708
140	2.67559	0.17914
180	2.67559	0.136791
3	2.84957	0.181093
5	2.84957	0.0350287
10	2.84957	0.0397698
15	2.84957	0.040838
20	2.84957	0.0629333
40	2.84957	0.0634838
50	2.84957	0.131897
60	2.84957	0.111462
70	2.84957	0.19598
80	2.84957	0.188584
120	2.84957	0.161557
140	2.84957	0.18654
180	2.84957	0.12083
3	3.02355	0.234728
5	3.02355	0.0629249
10	3.02355	0.0537653
15	3.02355	0.0984995
20	3.02355	0.146461
40	3.02355	0.151651
50	3.02355	0.175252
60	3.02355	0.189478
70	3.02355	0.174522
80	3.02355	0.170435
120	3.02355	0.191605
140	3.02355	0.185375
180	3.02355	0.134261
3	3.19752	0.267179
5	3.19752	0.07449
10	3.19752	0.0829056
15	3.19752	0.0793008
20	3.19752	0.100293
40	3.19752	0.11066
50	3.19752	0.0994618
60	3.19752	0.0795915
70	3.19752	0.212031
80	3.19752	0.193772
120	3.19752	0.1752
140	3.19752	0.196064
180	3.19752	0.22353
3	3.3715	0.292787
5	3.3715	0.169407
10	3.3715	0.167986
15	3.3715	0.146627
20	3.3715	0.136318
40	3.3715	0.112091
50	3.3715	0.205264
60	3.3715	0.225432
70	3.3715	0.19452
80	3.3715	0.201952
120	3.3715	0.179722
140	3.3715	0.193879
180	3.3715	0.136792
3	3.54548	0.333894
5	3.54548	0.157857
10	3.54548	0.164755
15	3.54548	0.190643
20	3.54548	0.223382
40	3.54548	0.176761
50	3.54548	0.174187
60	3.54548	0.258023
70	3.54548	0.173788
80	3.54548	0.245619
120	3.54548	0.165373
140	3.54548	0.23778
180	3.54548	0.163475
3	3.71945	0.279117
5	3.71945	0.31208
10	3.71945	0.19461
15	3.71945	0.253934
20	3.71945	0.195493
40	3.71945	0.237674
50	3.71945	0.151982
60	3.71945	0.165132
70	3.71945	0.159134
80	3.71945	0.271061
120	3.71945	0.245763
140	3.71945	0.171934
180	3.71945	0.184498

## Sheet: Fig. 5d
Blur vs light intensity at 30uM ATP, 0.2uM apto kinesin 365 and 0.8% PEG
average_blur	standard_deviation blur	light intensity(mW/mm^2)
0.476548	0.0108668	1.18322e-05
0.435444	0.140623	7.8881e-06
0.519402	0.00477911	5.91608e-06
0.441678	0.0952612	3.85559e-06
0.501563	0.0759055	5.78339e-06
0.425429	0.0948569	1.18322e-05
0.21055	0.0954501	2.36643e-05
0.236927	0.0342261	7.09929e-05
0.0939617	0.00953323	0.000118322
0.135873	0.0705436	0.00016565
0.0560635	0.039083	0.000236643
0.356886	0.0601613	0.000107326
0.205378	0.0700731	0.000321977
0.0770031	0.0700949	0.000536628
0.00104581	0.000391887	0.000751279
0.0393828	0.0382828	0.00107326
0.228495	0.103108	0.000201963
0.00240911	0.000933696	0.000605889
0.000614992	0.000184767	0.00100981
0.000861669	3.15765e-05	0.00141374
0.000793531	0.000592677	0.00201963
0.00037537	0.000222082	0.000785138
0.000408402	2.8268e-05	0.00109919
0.000275736	0.000118429	0.00157028
0.0144473	0.0138532	0.00028256
0.0193315	0.0180929	0.0014128
0.000383021	6.76535e-05	0.00197792
0.00132244	0.000143706	0.0028256
0.000465549	0.000156493	0.00174816

[truncated: 9 more sheets: Fig. 5e, Fig. S1a, Fig. S1b, Fig. S3c, Fig. S6, Fig. S5a, Fig. 5b, Fig. S12d, Fig. S7]
